# Supplementary material for: Effect of Climate Change on Mediterranean Winter Ranges of Two Migratory Passerines
Source: PLoS One. 2016 Jan 13;11(1):e0146958. doi: 10.1371/journal.pone.0146958 (PMC4711986; doi:10.1371/journal.pone.0146958)
Supplement: S1 Table — (CSV) [file pone.0146958.s001.csv]

LATITUDE	LONGITUDE	Date	grass (%)	cover<0.5m(%)	cover0.5<2m(%)	cover>2m(%)	SPP-shrub	SPP-treeL	ANTPRAT-500m	PHYCOL-500m	ant_prat_OccProbability	phy_col_OccProbability
43.31308333	-2.6485	20/01/2012	65	7.5	3.5	6	3	1.5	1	0	0.83683	0.74229
43.30988333	-2.645433333	20/01/2012	55	18	10	10	3	2	2	0	0.83683	0.74229
43.29743333	-2.72475	20/01/2012	20	10	30	60	4	2	0	0	0.80377	0.67988
43.055825	-2.4527521	11/02/2012	30	25	7.5	40	3.5	2	0	0	0.62385	0.40432
43.053501	-2.455894	11/02/2012	3.5	35	25	50	3.5	3	0	0	0.62385	0.40432
42.98768333	-2.733933333	20/01/2012	45	20	12.5	43	2.5	2.5	0	0	0.35827	0.27006
42.9863	-2.71275	20/01/2012	95	5	5	5	3	1	0	0	0.35827	0.27006
42.98346667	-2.73445	20/01/2012	18	50	15	60	4	2.5	0	0	0.35827	0.27006
42.9578	-2.07455	19/01/2012	10	15	23	56	3	3	0	0	0.07823	0.12232
42.95721667	-2.079433333	19/01/2012	25	55	45	50	4	3	0	0	0.07823	0.12232
42.95518333	-2.08465	19/01/2012	35	43	43	40	3	2	0	0	0.07823	0.12232
42.94545	-2.910183333	20/01/2012	93	11	5	0	3.5	0	35	0	0.1747	0.25508
42.94505	-2.901583333	20/01/2012	98	3.5	1.5	0.5	3	1	0	0	0.1747	0.25508
42.9447	-2.906016667	20/01/2012	100	0	1	0	1	0	10	0	0.1747	0.25508
42.94173333	-2.910516667	20/01/2012	25	5	50	35	5.5	2	0	0	0.1747	0.25508
42.93868333	-2.66215	20/01/2012	10	1	1	0	1.5	0	0	0	0.30966	0.24925
42.92018333	-1.9496	19/01/2012	95	10	10	2	4	1	30	0	0.40922	0.31495
42.91901667	-2.061066667	20/01/2012	97	2.5	6	5	1.5	0.5	3	0	0.37964	0.27791
42.91428333	-1.939333333	19/01/2012	73	3	2	0	1.5	0	0	0	0.40922	0.31495
42.86658333	-2.015983333	19/01/2012	60	3.5	25	45	3	1	0	0	0.04372	0.07371
42.8661	-2.065833333	19/01/2012	90	10	8.5	1.5	2	0.5	0	0	0.04372	0.07371
42.86541667	-2.0105	19/01/2012	5	10	30	80	2	1	0	0	0.01771	0.02657
42.84518333	-1.998066667	19/01/2012	99	1	1	0	1	0	0	0	0.01771	0.02657
42.8448	-2.006016667	19/01/2012	98	0.5	0.5	0	0.5	0	0	0	0.01771	0.02657
42.8438	-2.01235	19/01/2012	100	25.5	6	1.5	1	1	0	0	0.01771	0.02657
42.84305	-1.995633333	19/01/2012	100	1	1	0	0.5	0	0	0	0.01771	0.02657
42.84086667	-1.991966667	19/01/2012	96.5	0.5	7.5	2.5	0.5	1	0	0	0.01771	0.02657
42.839	-1.998416667	19/01/2012	95	0.5	5	0	1	0	0	0	0.01771	0.02657
42.83766667	-1.9942	19/01/2012	98	1	1.5	0.5	1	0.5	0	0	0.01771	0.02657
42.674224	-3.114102	12/02/2012	2	40	50	65	6	3	0	0	0.1149	0.20886
42.668775	-3.095423	12/02/2012	5	25	32.5	17.5	4.5	1.5	0	0	0.30679	0.2709
42.13303333	-3.770883333	18/01/2012	3.5	0	0	0	0	0	0	0	0.06992	0.20371
42.12813333	-3.7732	18/01/2012	30	1	0.5	0	1	0	0	0	0.06992	0.20371
42.12233333	-3.776633333	18/01/2012	3.5	15	70	30	2.5	1	0	0	0.06992	0.20371
42.1106	-3.770983333	18/01/2012	20	0	0	0	0	0	0	0	0.06992	0.20371
42.1085	-3.77235	18/01/2012	15	0	0	0	0	0	0	0	0.06992	0.20371
42.03223333	-3.69875	18/01/2012	12.5	0	0	0	0	0	0	0	0.06629	0.20068
42.03111667	-3.716083333	18/01/2012	3.6	0	0	0	0	0	0	0	0.07891	0.21217
41.94636667	-3.841816667		40	0	0	0	0	0	0	0	0.06803	0.21223
41.94196667	-3.8405		15	0	0	2	0	1	0	0	0.06803	0.21223
41.93503333	-3.748333333		25	0	0	5	0	1	0	0	0.06007	0.19634
41.93405	-3.754033333		20	0	0	10	0	1	0	0	0.06007	0.19634
41.93168333	-3.89125		0	0	0	0	0	0	0	0	0.06996	0.21468
41.92793333	-3.892833333		60	5	0	0	0	0	0	0	0.06996	0.21468
41.89125	-3.91215		10	0	0	0	0	0	0	0	0.06934	0.21405
41.8912	-3.906466667		30	0	0	0	0	0	0	0	0.06934	0.21405
41.86808333	-3.88765		0	0	0	0	0	0	0	0	0.06934	0.21405
41.8642	-3.8902		0	0	0	0	0	0	0	0	0.07914	0.22436
41.856961	-3.422224	10/02/2012	2.5	0	0	0	0	0	0	0	0.06387	0.19794
41.84393333	-2.937866667	03/01/2012	100	0	0	60	0	1	0	0	0.03785	0.07254
41.84158333	-2.941966667	03/01/2012	95	0	0	80	0	1	0	0	0.03785	0.07254
41.83846667	-2.947433333	03/01/2012	90	10	0	80	1	1	0	0	0.03785	0.07254
41.80026667	-2.847833333		12.5	0	0	0	0	0	0	0	0.03235	0.06869
41.78115	-3.922566667		10	0	0	0	0	0	0	1	0.07843	0.2237
41.76436667	-3.898816667		17.5	0	0	0	0	0	1	0	0.07843	0.2237
41.76218333	-3.89425		1	20	50	30	4.5	2	0	0	0.07843	0.2237
41.75818333	-3.8932		21	30	55	25	4	3	0	0	0.07843	0.2237
41.70208333	-3.0442	03/01/2012	1.5	0	0	0	0	0	0	0	0.0625	0.18533
41.68393333	-3.079866667	03/01/2012	2.5	35	50	15	4.5	2.5	0	0	0.06231	0.19766
41.65946667	-3.051033333	03/01/2012	4	0	0	0	0	0	0	0	0.06231	0.19766
41.6243	-3.046616667	03/01/2012	37.5	15	30	30	3	1	0	0	0.06231	0.19766
41.6218	-3.042	03/01/2012	20	25	30	12.5	3	1.5	0	0	0.06776	0.2092
41.57671667	-3.090966667	03/01/2012	80	5	3	0	1.5	0	0	0	0.06776	0.2092
41.57615	-3.095633333	03/01/2012	80	1	2.5	0	1	0	0	0	0.06776	0.2092
41.29808333	-4.009033333	28/12/2011	62.5	1	2.5	21.5	0.5	1	0	0	0.07153	0.22826
41.29668333	-4.014266667	28/12/2011	0.5	4	10	20	2	1	0	0	0.07153	0.22826
41.28655	-3.982983333	28/12/2011	5	5	5	15.5	1	1	0	0	0.0696	0.22558
41.2823	-3.9836	28/12/2011	4	0	1	60	0.5	1	0	0	0.0696	0.22558
41.23961667	-4.42925	27/12/2011	45	7.5	7.5	32.5	2	2	0	0	0.07345	0.30016
41.23578333	-4.426166667	27/12/2011	20	2.5	1.5	12.5	1.5	1.5	0	0	0.07345	0.30016
41.2248	-4.316033333	27/12/2011	22.5	0	0	0	0	0	0	0	0.07574	0.30259
41.2095	-3.965916667	28/12/2011	1.5	0	1	32.5	1	1	0	0	0.07022	0.22625
41.2064	-3.970133333	28/12/2011	15	0	0	32.5	0	1	0	0	0.07022	0.22625
41.20245	-3.99305	28/12/2011	0	0	0	0	0	0	0	0	0.06461	0.22431
41.19903333	-3.99305	28/12/2011	1	0	0	0	0	0	0	0	0.06461	0.22431
41.17176667	-4.004416667	28/12/2011	5	0	0	0	0	0	0	0	0.0687	0.22467
41.16745	-4.492066667	27/12/2011	1	0	0	0	0	0	0	0	0.06629	0.29262
41.16728333	-4.004033333	28/12/2011	5	0	0	0	0	0	0	0	0.0687	0.22467
41.16298333	-4.49145	27/12/2011	2	0	0	0	0	0	0	0	0.06629	0.29262
41.15738	-4.52546	27/12/2011	1	5	5.5	40	2	1.5	0	0	0.06629	0.29262
41.15581667	-4.520233333	27/12/2011	2.5	2.5	5	35	1.5	1	0	0	0.06629	0.29262
41.12555	-3.9753	28/12/2011	6	1.5	1.5	0	1.5	0	0	0	0.05612	0.21261
41.11053333	-3.965033333	28/12/2011	25	20	1	0	1	0	0	0	0.05612	0.21261
41.08470828	-2.245197003	18/01/2012	3	5	8.5	2.5	4.5	2	0	0	0.03742	0.11012
41.08366667	-4.379366667	27/12/2011	2.5	0	0	0	0	0	0	0	0.06075	0.21464
41.06006596	-2.195149278	17/02/2012	25	8.5	8.5	3.5	3	1.5	0	0	0.03426	0.10751
41.04223921	-2.182374086	17/02/2012	30	0	0	0	0	0	0	0	0.03129	0.10481
41.03611435	-2.332015765	17/02/2012	8	0	0	0	0	0	0	0	0.03914	0.11164
41.03358472	-2.187786911	17/02/2012	2	0	0	0	0	0	0	0	0.03129	0.10481
41.02126667	-4.35755	27/12/2011	2	0	0	0	0	0	0	0	0.06165	0.2166
41.00505	-4.32235	27/12/2011	35	10	0	27.5	0	1	0	0	0.06165	0.2166
41.00146667	-4.31945	27/12/2011	60	2.5	0	27.5	0	1	0	0	0.06165	0.2166
41	-4.3519	27/12/2011	3	0	0	0	0	0	0	0	0.06165	0.2166
40.98083333	-4.275433333	27/12/2011	3.5	0	0	0	0	0	0	0	0.06424	0.21922
40.97796667	-4.27095	27/12/2011	25	0	0	0	0	0	6	0	0.06424	0.21922
40.94468333	-4.26915	27/12/2011	5	0	0	0	0	0	0	0	0.06136	0.21529
40.94333333	-4.24	27/12/2011	4	0	0	0	0	0	0	0	0.06257	0.21597
40.89346667	-4.00925	28/12/2011	22.5	7.5	21.5	70	3.5	2	0	0	0.0473	0.1949
40.8894	-4.009216667	28/12/2011	50	3	10	35	3	2	0	0	0.0473	0.1949
40.86761183	-2.366499292	18/01/2012	0.8	1.5	1.5	0	2	0	0	0	0.04154	0.11526
40.867611	-2.366499	18/01/2012	10	0	0	0	0	0	0	0	0.04154	0.11526
40.84420921	-2.395251269	18/01/2012	15	0	0	0	0	0	0	0	0.04345	0.11702
40.844209	-2.395251	18/01/2012	15	0	0	0	0	0	0	0	0.04345	0.11702
40.84253	-3.83618	01/02/2013	85	5	0	0	1	0	0	0	0.03639	0.11682
40.82798	-3.83201	01/02/2013	70	30	2.5	2.5	1.5	0.5	0	0	0.02456	0.10063
40.78384	-4.00495	01/02/2013	55	25	3.5	45	3.5	1.5	0	0	0.03699	0.11891
40.72662222	-4.030333333	13/02/2011	90	16.5	3.5	6.5	2	1	0	0	0.03933	0.12197
40.72442778	-4.028502778	13/02/2011	75	55	22.5	50	2.5	1	0	0	0.03933	0.12197
40.72217778	-4.024047222	13/02/2011	85	10	5	40	4	1	0	0	0.03933	0.12197
40.69686667	-3.92155	03/02/2011	70	20	17.5	21.5	3.5	2.3	0	0	0.07354	0.22855
40.69581667	-4.051366667	03/02/2011	65	10	10	7.5	2.5	2	0	1	0.05905	0.21556
40.69381667	-3.89565	03/02/2011	60	20	7.5	4	3.5	2	0	0	0.07354	0.22855
40.69258333	-4.275833333	10/02/2011	70	2.5	7.5	22.5	1	3	0	0	0.03236	0.1166
40.69245	-4.081616667	03/02/2011	65	2	15	35	3.5	2	0	0	0.05861	0.21541
40.68971667	-3.923833333	03/02/2011	40	20	32.5	15	3	1.5	0	0	0.07354	0.22855
40.68731667	-4.257983333	10/02/2011	60	1	6.5	17.5	3	3.5	0	0	0.03236	0.1166
40.5219	-3.769266667	03/02/2011	45	5	7.5	35	2.5	2	0	2	0.15796	0.3377
40.52066667	-3.7593	03/02/2011	11	50	50	10	2.5	1	0	1	0.15796	0.3377
40.10774288	-3.912831654	15/01/2012	0.6	0	0	0	0	0	0	0	0.16381	0.36008
40.10641068	-3.9011746	15/01/2012	20	1.1	9	9	1	1	1	0	0.16381	0.36008
40.08613295	-5.143995133	30/12/2011	75	11	1	9	3	1	0	1	0.22093	0.39673
40.06705284	-5.050473993	31/12/2011	45	1	7.5	11	4	2	0	0	0.17786	0.36979
40.05995135	-5.066838865	31/12/2011	75	1	1.5	1	2	1	2	0	0.17786	0.36979
40.05886538	-3.927714607	15/01/2012	0.1	0	0	0	0	0	1	0	0.18737	0.38731
40.05104178	-3.834569852	15/01/2012	3	0	0	0	0	0	3	0	0.19165	0.3878
40.00955514	-4.978693161	31/12/2011	75	0	0	0	0	0	0	0	0.19627	0.37208
39.99047748	-3.96478638	15/01/2012	1	0	0	0	0	0	1	0	0.1864	0.3905
39.98510718	-3.978824137	15/01/2012	0.25	0	0	0	0	0	1	0	0.1864	0.3905
39.95984444	-3.989410759	04/01/2012	1	0.1	9	9	1	1	0	0	0.1864	0.3905
39.95289756	-3.999963813	04/01/2012	1	1	11	11	1	1	0	0	0.1864	0.3905
39.93349394	-4.996499925	31/12/2011	100	0	0	0	0	0	1	0	0.20497	0.32381
39.93189734	-5.006529148	31/12/2011	6	0	0	0	0	0	2	0	0.20497	0.32381
39.92807533	-5.030452532	31/12/2011	90	3	6	9	1	1	0	4	0.21588	0.33297
39.87625196	-5.684472644	30/12/2010	80	0.5	0.3	0	1	0	1	0	0.30548	0.40493
39.84946696	-5.566087954	30/12/2011	65	0.1	0.5	3.5	3	1	0	0	0.28387	0.36833
39.82211747	-5.624043896	30/12/2011	60	1.5	2.5	0.5	2.5	1.5	1	0	0.28387	0.36833
39.8085754	-4.132752238	04/01/2012	0.5	0.5	7.5	7.5	1	1	0	0	0.14326	0.33562
39.80262703	-5.609509082	30/12/2011	75	4	4.5	11.5	2.5	1	0	0	0.29744	0.38432
39.78975615	-4.062019132	04/01/2012	0.5	0	0	0	0	0	0	0	0.15405	0.35157
39.77824425	-5.503521189	30/12/2011	45	1	1	2	2	1	0	0	0.2786	0.37195
39.77659878	-4.154775581	04/01/2012	1	0.5	10	10	1	1	0	0	0.14326	0.33562
39.7732644	-5.441733754	30/12/2011	50	8.5	11	0	1	0	2	0	0.26252	0.35568
39.7659883	-5.437741066	30/12/2011	4	16	30	10	5	1.5	0	1	0.26252	0.35568
39.76386923	-4.136385556	04/01/2012	0.5	0	0	0	0	0	0	0	0.14326	0.33562
39.75344981	-4.11262349	04/01/2012	0.75	0	0	0	0	0	1	0	0.15099	0.34359
39.73874914	-5.374165348	30/12/2010	25	0	0	0	0	0	17	0	0.24296	0.33014
39.72701196	-5.251620293	29/12/2011	85	3.5	5.5	17.5	1.5	1	0	3	0.22494	0.31824
39.72582563	-5.48244338	30/12/2011	1	55	85	55	9	5	0	0	0.23027	0.3273
39.72569847	-5.263104443	29/12/2011	35	0.1	0.1	0	0.5	0	0	0	0.22494	0.31824
39.72499139	-5.264714663	30/12/2010	15	0	0	0	0	0	1	0	0.24071	0.33459
39.71256668	-4.241119564	04/01/2012	0.1	0	0	0	0	0	0	0	0.14172	0.32934
39.70537984	-4.188301489	04/01/2012	0.5	0	0	0	0	0	1	0	0.13425	0.32168
39.68943884	-4.260309017	04/01/2012	5	0.5	9	9	1	1	0	0	0.13401	0.31642
39.67991969	-5.270702923	29/12/2011	30	35	65	15	2.5	1	0	0	0.09036	0.25153
39.67502717	-4.255767986	04/01/2012	15	0	0	0	0	0	0	0	0.13401	0.31642
39.67092769	-4.272319233	04/01/2012	1.5	2.6	6	6	1	1	0	0	0.13401	0.31642
39.67065182	-5.256258648	29/12/2011	80	8.5	7.5	11	4	1	0	1	0.22009	0.33328
39.66940212	-4.553889031	28/12/2011	20	12.5	27.5	7.5	3.5	1	0	1	0.14066	0.3208
39.65056588	-4.526485501	28/12/2011	45	1.5	10	10	1.5	1.5	0	0	0.13718	0.31592
39.57895367	-4.528033404	29/12/2010	0.1	52.5	37.5	15	4	2	0	0	0.07129	0.29056
39.52994979	-3.572825675	11/02/2012	0.5	0	0	0	0	0	0	0	0.15131	0.33571
39.5287561	-3.573700159	11/02/2012	0	0	0	0	0	0	1	0	0.15131	0.33571
39.51693159	-3.557606868	11/02/2012	0.3	0	0	0	0	0	0	0	0.15131	0.33571
39.51540485	-4.572099654	29/12/2010	0.1	40	70	35	5.5	3	0	0	0.14746	0.31609
39.51199326	-3.557730245	11/02/2012	0.5	0	0	0	0	0	0	0	0.15131	0.33571
39.50875	-3.70745	15/01/2011	3.5	25	45	3	5	1.5	0	0	0.14897	0.33153
39.48727103	-4.608023465	29/12/2010	0.1	5	20	60	4.5	2	0	0	0.08079	0.25438
39.43942879	-4.724920692	29/12/2010	0.1	75	65	42.5	8	2	0	0	0.19368	0.30656
39.42809827	-3.522320976	11/02/2012	0	0	0	0	0	0	0	0	0.15131	0.33571
39.42283434	-4.724801865	28/12/2011	3.5	0.1	0.1	0	0	0	2	0	0.19368	0.30656
39.42154907	-3.521981649	11/02/2012	0.5	3	8.5	2.8	1	1	0	0	0.15131	0.33571
39.36694037	-4.71235202	28/12/2011	1	0	0	0	0	0	1	0	0.18301	0.29573
39.35691974	-5.009307839	29/12/2011	30	3.5	17.5	40	5	2	0	0	0.25854	0.33175
39.35194365	-5.00737812	30/12/2010	70	0.5	1.5	15	3.5	2	0	0	0.25854	0.33175
39.34912536	-4.728952649	28/12/2011	45	0.1	5	5	1	1	0	0	0.22194	0.3268
39.34904466	-4.718587717	28/12/2011	0.5	0	0	0	0	0	1	0	0.18301	0.29573
39.34303333	-3.458966667	12/01/2012	1	0	3.5	0	1	1	0	0	0.15728	0.33987
39.33899978	-3.465157707	12/01/2012	0.1	0	0	0	0	0	0	0	0.15728	0.33987
39.32926566	-4.803848687	29/12/2011	22.5	10	18.5	12.5	4.5	1.5	0	1	0.23523	0.30346
39.32912734	-5.002885437	29/12/2011	70	0.1	1	17.5	0.5	2	0	0	0.23634	0.29709
39.32010157	-4.786387572	27/01/2012	0.75	22.5	30	22.5	4	1	0	0	0.23523	0.30346
39.31835146	-5.063740326	29/12/2011	85	1.5	5	0	1.5	0	0	0	0.27322	0.33191
39.31811332	-4.760771776	29/12/2011	3.5	1	18.5	18.5	1	1.5	0	0	0.23747	0.31028
39.31790742	-4.779638887	27/01/2012	0.5	17.5	27.5	25	4.5	2	0	0	0.23747	0.31028
39.31485318	-4.779039532	27/01/2012	30	7.5	8.5	27.5	5	2	0	0	0.23747	0.31028
39.31254609	-4.77198717	27/01/2012	25	15	13	7.5	5	2	0	0	0.23747	0.31028
39.30935	-3.424086111	15/01/2011	32.5	17.5	17.5	10	3	0.5	0	0	0.14897	0.33153
39.27600648	-4.649633759	28/12/2011	25	3	5.5	5.5	3	1.5	9	1	0.20692	0.30611
39.27349	-3.41504	15/01/2011	1	0.5	0	0	0.5	0	1	0	0.17843	0.36246
39.26825	-3.419713889	15/01/2011	0	0	0	0	0	0	0	0	0.17843	0.36246
39.24618411	-3.350488492	18/02/2012	0.1	1.5	1.5	0.1	1	0.5	0	0	0.17665	0.35591
39.22597335	-3.447577267	11/02/2012	0	0	0	0	0	0	0	0	0.17843	0.36246
39.22189627	-3.396486231	18/02/2012	0.1	0	0	0	0	0	0	0	0.17665	0.35591
39.18834664	-4.789356361	27/01/2012	0.1	4	4.5	75	4	2.5	0	0	0.18967	0.273
39.18516174	-4.783174218	27/01/2012	0.1	8	16	50	4	2.5	0	0	0.18967	0.273
39.18286155	-4.80731232	27/01/2012	20	10	13	30	4	2	0	0	0.18967	0.273
39.17465457	-4.826294766	27/01/2012	0.5	20	25	55	4	1	0	0	0.18967	0.273
39.17188665	-4.82813307	27/01/2012	8	9	11.5	55	4.5	1	0	0	0.18967	0.273
39.16766375	-4.821622945	27/01/2012	0.5	25	25	65	5	2	0	0	0.18967	0.273
39.16756611	-4.829005018	27/01/2012	30	35	42.5	35	3	2	0	0	0.18967	0.273
39.16594403	-4.829020865	27/01/2012	10.5	25	35	40	4	2	0	0	0.18967	0.273
38.90068282	-3.36311824	18/02/2012	1.5	0	0	0	0	0	0	0	0.19204	0.31251
38.8981649	-3.367187702	18/02/2012	6	1	1	0	1	0	2	0	0.19204	0.31251
38.89675214	-3.377847204	18/02/2012	0.7	0.5	0	0	1	0	0	0	0.19204	0.31251
38.89070877	-5.614893821	28/01/2012	1	0	0	0	0	0	4	0	0.39345	0.34571
38.88993183	-3.380197892	18/02/2012	0.5	0	0	0	0	0	0	0	0.19204	0.31251
38.88709067	-5.610703379	28/01/2012	1	0	0	0	0	0	2	0	0.39345	0.34571
38.88549062	-5.610137576	28/01/2012	1.5	0	0	0	0	0	0	0	0.39345	0.34571
38.88505565	-5.489856603	28/01/2012	98	0	0	0	0	0	0	0	0.37654	0.34412
38.88449773	-3.396506464	29/01/2012	0	0	0	0	0	0	0	0	0.19204	0.31251
38.88351645	-5.495693262	28/01/2012	96.5	0	0	0	0	0	3	0	0.37654	0.34412
38.88001834	-3.399352275	29/01/2012	0	0	0	0	0	0	0	0	0.19383	0.31311
38.87837714	-5.546747975	28/01/2012	98.5	0	0	0	0	0	1	0	0.38824	0.36029
38.87736565	-5.571101093	28/01/2012	80	0.25	0.25	0	1	0	0	0	0.39345	0.34571
38.87547839	-5.576196594	28/01/2012	95	0.25	0.25	0	1	0	3	0	0.39345	0.34571
38.87449973	-5.581751158	28/01/2012	98.5	0	0	0	0	0	24	0	0.39345	0.34571
38.87368396	-5.544644082	28/01/2012	97	0	0	0	0	0	14	0	0.38824	0.36029
38.86666189	-5.459919118	28/01/2012	95	0	0	0	0	0	1	0	0.37654	0.34412
38.81733789	-5.486493568	28/01/2012	92.5	0	0	0	0	0	2	0	0.39189	0.32693
38.80390452	-3.51302243	12/02/2012	1.5	10	13.5	10	2.5	1.5	0	0	0.08976	0.25367
38.79779299	-3.562346111	29/01/2012	0.5	0.5	3	3	2	1	0	0	0.15245	0.25681
38.79315458	-3.561814524	29/01/2012	1	1	5.5	5.5	1	1	0	0	0.20692	0.30611
38.77341416	-3.547684433	29/01/2012	0.5	3.5	2	2	1	0.5	0	0	0.20692	0.30611
38.77099151	-3.553110759	29/01/2012	0.3	1	1	1	1	0.5	2	0	0.20692	0.30611
38.43416667	-4.6126	12/01/2011	0.1	0.1	12.5	20	1	1	0	0	0.31334	0.24886
38.38412	-3.50008	15/01/2011	0.5	25	55	7.5	7	2.5	0	0	0.22087	0.28476
38.37808611	-3.499641667	15/01/2011	2.5	45	70	36	6	2	0	1	0.22087	0.28476
38.36226667	-4.5745	12/01/2011	70	2.5	5	17.5	2.5	2	1	0	0.27902	0.25397
38.34026667	-4.358275	12/01/2011	92.5	2	5	13.5	2	1	0	2	0.3304	0.2667
38.34026667	-4.358275	12/01/2011	85	1	2.5	17.5	1.5	1	0	0	0.3304	0.2667
38.33985	-4.585216667	12/01/2011	45	0.1	1	0	1	0	0	0	0.27902	0.25397
38.32792238	-3.534796378	12/01/2012	65	1.5	2	1	1	0.5	1	1	0.25959	0.29841
38.32411667	-3.53885	12/01/2012	70	0	7.5	15	1	0.5	0	1	0.25959	0.29841
38.2434	-4.67895	12/01/2011	25	7.5	8.5	65	5.5	2	0	0	0.3043	0.19912
38.21246944	-4.349841667	12/01/2011	80	2	9	20	4.5	2	0	0	0.30119	0.25873
38.16132246	-5.563540994	10/01/2012	5	0.1	1	1	1	1	6	0	0.44002	0.27967
38.14901667	-4.680433333	12/01/2011	22.5	10.5	17.5	30	5.5	2	0	0	0.33006	0.20273
38.14601111	-4.40735	12/01/2011	87.5	3	1	7.5	2.5	2.5	0	0	0.39522	0.23536
38.14573333	-4.597966667	12/01/2011	1	1.5	7.5	7.5	1	1	0	0	0.33535	0.20725
38.10706667	-4.65025	12/01/2011	18.5	1	12.5	22.5	3.5	3.5	0	0	0.41	0.24574
38.08939444	-4.408255556	12/01/2011	10	8	20	10	3.5	1	0	0	0.45888	0.39446
38.07508	-4.62837	15/01/2011	0.1	4	25	17.5	1.5	1	0	0	0.41	0.24574
38.06921389	-4.628469444	15/01/2011	3.5	3.5	20	20	2.5	1	0	0	0.44873	0.34468
38.06128333	-4.73575	12/01/2011	0.5	1.5	12.5	12.5	3	1	0	0	0.41974	0.24238
38.06091944	-4.386136111	12/01/2011	35	7.5	15	30	2.5	1.5	0	1	0.46984	0.40678
38.05368	-4.58301	15/01/2011	12.5	6	11	6	4	2	0	0	0.45582	0.36145
38.05364722	-4.583230556	15/01/2011	10	8	12.5	14	4	1.5	0	0	0.45582	0.36145
38.04746944	-4.557833333	15/01/2011	1.5	50	50	50	6.5	3	0	0	0.45582	0.36145
38.04383056	-3.9323	15/01/2011	2.5	0	27.5	27.5	1	1	0	3	0.44737	0.46939
38.04158	-4.55947	15/01/2011	0.5	15	27.5	10	4.5	3	0	0	0.45582	0.36145
38.03738	-3.93311	15/01/2011	0.1	2	27.5	22.5	1	1	0	0	0.44737	0.46939
38.03683333	-4.629983333	12/01/2011	3.5	1.5	25	21.5	1	1	0	0	0.44873	0.34468
37.99475633	-5.670998565	11/01/2012	3.5	15	14	11.5	3	1.5	0	0	0.36202	0.20566
37.99456667	-5.670983333	11/01/2012	5	20	40	25	5	3	0	0	0.36202	0.20566
37.9796	-5.622883333	11/01/2012	35	25	15	30	4.5	2	1	1	0.34783	0.1981
37.92771667	-4.458833333	12/01/2012	7.5	0	12.5	0	0	1	0	0	0.51648	0.47105
37.92259594	-4.461534247	12/01/2012	0.5	0	0	0	0	0	0	0	0.51648	0.47105
37.86834167	-4.3727	12/01/2011	1	0	10	15	1	1	0	1	0.48614	0.40356
37.85323333	-4.31485	12/01/2012	0	0	17.5	17.5	1	1	0	3	0.49053	0.43361
37.85314541	-4.314899152	12/01/2012	0	1.5	15	15	1	1	0	1	0.49053	0.43361
37.80889444	-4.348086111	12/01/2011	2	0.75	1	0	0	0	0	0	0.4906	0.41184
37.8073888	-5.599369562	11/01/2012	100	1	1.5	4	2	1	2	1	0.46549	0.33709
37.80726667	-5.599166667	11/01/2012	95	1	0	15	1	1	3	4	0.46549	0.33709
37.7913	-5.610183333	11/01/2012	80	20	7.5	12.5	3.5	1	0	3	0.46549	0.33709
37.78360662	-5.610071138	11/01/2012	55	20	16	5	3.5	1	0	3	0.46549	0.33709
37.69687222	-4.696872222	12/01/2011	1	0	10	16.5	1	1	0	1	0.53871	0.44212
37.67994167	-5.600411111	14/01/2011	70	7.5	3.5	15	2	2	0	3	0.56271	0.47733
37.67944	-5.59413	14/01/2011	70	4	15	5.5	5	5	2	0	0.56271	0.47733
37.67283333	-4.32925	12/01/2012	0	0	0	0	0	0	0	0	0.523	0.47079
37.6613	-5.291766667	13/01/2011	1	0	0	0	0	0	4	0	0.59928	0.52538
37.65868611	-5.574113889	14/01/2011	25	25	22.5	15	6	2.5	0	1	0.56271	0.47733
37.65854	-5.57405	14/01/2011	60	30	12.5	20	6	2.5	0	1	0.56271	0.47733
37.6367	-4.44145	12/01/2011	10.5	11	15	3	3	1.5	0	1	0.44493	0.26726
37.63183333	-6.264816667	13/01/2011	16	0	0	0	0	0	0	0	0.5424	0.47948
37.62791667	-6.154783333	13/01/2011	5.5	31	25.5	10	4.5	1.5	0	0	0.5267	0.43683
37.62250833	-4.378763889	12/01/2011	5	0	15	22.5	1	1	0	1	0.49595	0.3988
37.58155	-5.0849	13/01/2011	1	0	0	0	0	0	1	0	0.57911	0.47999
37.5506	-5.012866667	13/01/2011	27.5	0.5	5	5	1	1	0	1	0.56567	0.45474
37.51246667	-5.037716667	13/01/2011	6	1	5	0.1	1	1	1	0	0.6087	0.52359
37.44079993	-5.328922754	11/01/2012	0	0	0	0	0	0	1	0	0.5893	0.4971
37.4385	-5.321883333	11/01/2012	0	0	0	0	0	0	4	0	0.59645	0.50557
37.4152	-6.368816667	10/01/2012	12.5	0	0	0	0	0	3	0	0.59147	0.58443
37.41307778	-5.312547222	13/01/2011	2	0	0	0	0	0	0	0	0.59645	0.50557
37.41141822	-6.485375802	10/01/2012	0.1	0	0	0	0	0	7	0	0.58216	0.56176
37.41009505	-6.369965279	10/01/2012	0.1	0	0	0	0	0	1	0	0.59689	0.58576
37.406	-6.482166667	10/01/2012	3.5	0	0	0	0	0	3	1	0.58216	0.56176
37.39865	-5.309916667	11/01/2012	15.5	0.5	12.5	10	1	1	0	0	0.61492	0.51641
37.39708325	-6.35424614	10/01/2012	0.1	0	0	0	0	0	14	0	0.59689	0.58576
37.39494895	-5.305420405	11/01/2012	15	5	11	11	1	1	0	2	0.61492	0.51641
37.39425	-6.347883333	10/01/2012	4	0	0	0	0	0	4	0	0.59689	0.58576
37.39354306	-6.456494646	10/01/2012	3	60	7.5	25	2.5	1	0	2	0.58571	0.5601
37.39333333	-6.457133333	10/01/2012	40	17.5	3	27.5	2	1	0	2	0.58571	0.5601
37.39315	-5.83815	13/01/2011	3	2	13.5	9	1.5	1	0	1	0.63806	0.58893
37.38937222	-5.175686111	13/01/2011	2	0	0	0	0	0	1	0	0.62722	0.53567
37.34898056	-5.050977778	13/01/2011	2	0	0	0	0	0	0	0	0.59829	0.48211
37.33434444	-5.002722222	13/01/2011	2	0	0	0	0	0	0	1	0.60294	0.49081
37.30203333	-5.022347222	13/01/2011	35	0	15	15	1	1	0	0	0.60294	0.49081
37.25829691	-5.527132358	10/01/2012	0.1	0.7	8.5	8.5	1.5	1	1	0	0.62465	0.54121
37.2399	-5.512	13/01/2012	20	0	2.5	0	0	0	1	0	0.62465	0.54121
37.23806667	-5.5164	10/01/2012	3	0	15	17.5	2	1	0	2	0.62465	0.54121
37.23601667	-6.551883333	10/01/2012	50	1	5	5	2	1	15	0	0.60193	0.62009
37.23590293	-6.553065353	10/01/2012	32.5	2	3	2.5	2	1	5	0	0.60193	0.62009
37.2202	-6.578566667	10/01/2012	22.5	25	6	55	4	1	0	2	0.61073	0.63271
37.21955066	-6.577810446	10/01/2012	60	15	6	30	6.5	2	0	1	0.61073	0.63271
37.19619038	-5.445054535	12/01/2012	35	2	11	11	1	1	1	2	0.63216	0.53268
37.19323789	-5.440520947	11/01/2012	2.5	0.5	6	7	1	1	6	1	0.61063	0.52274
37.18971944	-5.470783333	13/01/2011	1	1.5	0	0.5	1	0.5	0	0	0.63216	0.53268
37.15728333	-6.621883333	10/01/2012	17.5	0.5	2.5	27.5	1.5	1	6	0	0.60939	0.64728
37.1532	-6.6226	10/01/2012	1	15	45	7.5	3.5	1.5	0	1	0.60939	0.64728
37.15314511	-6.622467689	10/01/2012	3.5	32.5	27.5	27.5	5.5	2.5	0	1	0.60939	0.64728
37.15223333	-6.642483333	10/01/2012	1	15	0.5	3.5	2	1	0	5	0.60939	0.64728
37.15216819	-6.641672087	10/01/2012	1	37.5	30	6	5	1.5	0	1	0.60939	0.64728
37.14885	-6.6216	10/01/2012	15	5	6.5	16	3	1.5	1	0	0.60939	0.64728
37.14262046	-6.619847879	10/01/2012	3.5	3	2	1.5	2.5	1	1	1	0.60939	0.64728
37.13436667	-6.656033333	10/01/2012	2.5	15	17.5	31	4.5	1	1	2	0.6024	0.63512
37.13427237	-6.660879476	10/01/2012	10.5	12.5	13.5	22.5	7.5	3	0	2	0.6024	0.63512
37.11333333	-5.984833333	13/01/2011	50	35	42.5	12.5	3.5	3	0	0	0.6482	0.6073
37.1116	-5.8362	13/01/2011	0.5	20	16.5	0.1	5.5	1.5	0	0	0.64886	0.59873
37.10825	-5.7999	13/01/2011	1	0.1	0.75	0	1.5	0	1	0	0.65689	0.59496
37.07045	-5.287016667		7.5	30	35	15	6.5	1.5	3	0	0.45333	0.30527
37.06798056	-5.590908333	13/01/2011	0	0	0	0	0	0	1	0	0.64482	0.54895
37.06495556	-5.476841667	13/01/2011	3	0	0	0	0	0	1	0	0.50152	0.3877
37.0640474	-5.313952334		1	45	65	17.5	7	2	0	0	0.45333	0.30527
37.06316944	-5.496075	13/01/2011	45	30	12.5	0	2	0	4	0	0.50152	0.3877
37.06095	-5.318033333		35	12.5	10	1	3.5	0.5	2	0	0.45333	0.30527
37.06093845	-5.288398147		0.5	4.5	4.5	1.3	6.5	2.5	1	0	0.45333	0.30527
36.978075	-5.684272222	13/01/2011	0	80	70	40	5	2	0	0	0.54611	0.44905
36.97701667	-5.76715	13/01/2011	0.5	0	0	0	0		0	0	0.65041	0.55819
36.18982	-5.95139	14/01/2011	2.5	6.5	6.5	35	7	1	0	0
36.1898	-5.951388889	14/01/2011	0	25	10	65	4.5	1	0	1
36.16035833	-5.865108333	14/01/2011	100	0.75	0	0	1	0	14	0	0.67477	0.46668
36.15738611	-5.868588889	14/01/2011	98.7	0	0	0	0	0	21	0	0.70221	0.55202
36.15305833	-5.865705556	14/01/2011	100	0.25	0	0	0	0	12	0	0.70221	0.55202
36.14815	-5.85939	14/01/2011	97.5	0.5	0.5	0	0	0	13	0
36.14403	-5.85497	14/01/2011	95	0.5	0.25	0	1	0	3	0
36.10036	-5.73274	14/01/2011	80	0.5	0.1	0	1	0	14	0	0.75047	0.57289
36.09566389	-5.751341667	14/01/2011	100	0	0	0	0	0	3	0	0.67728	0.45202
36.09022778	-5.7576	14/01/2011	100	0.5	0	0	1	0	3	0	0.67728	0.45202
36.08559	-5.61871	14/01/2011	97.5	0	0	0	0	0	10	0	0.74975	0.56005
36.08516	-5.62088	14/01/2011	85	0.5	0.1	0	1	0	9	0	0.74975	0.56005
36.07467222	-5.626188889	14/01/2011	100	0	0	0	0	0	13	0	0.75152	0.56935
36.06977222	-5.609858333	14/01/2011	100	0	0	0	0	0	0	0	0.74975	0.56005
36.06392	-5.61693	14/01/2011	80	0	0	0	0	0	7	0	0.74975	0.56005
36.06368889	-5.615661111	14/01/2011	100	0	0	0	0	0	4	0	0.74975	0.56005
35.64333	-5.69877		75	41416	4	0	2	0	0	0	0.72477	0.54534
35.56673	-5.5733		70	25	5	1	6	1	0	2	0.62575	0.50244
35.55895	-5.57457		2.5	97.5	60	65	5	2	0	0	0.62575	0.50244
35.48967	-5.7856	17/01/2013	55	65	65	0	4	0	0	1	0.72859	0.54978
35.43412	-6.03754	21/01/2013	90	0.75	0.15	0	0	0	3	0	0.66369	0.49768
35.39157	-5.82795	17/01/2013	65	0	0	0	0	0	12	0	0.63803	0.51706
35.38966	-5.91595	17/01/2013	70	0	0	0	0	0	11	0	0.61381	0.50138
35.2889	-6.06435	17/01/2013	10	15	1.5	50	3.5	1	0	1	0.61742	0.49233
35.28391	-6.06095	20/01/2013	7.5	22.5	6	30	4	1	0	1	0.61742	0.49233
35.22012	-5.31523		80	55	10	0	1.5	0	0	1	0.56974	0.4157
35.11774	-5.29027		80	77.5	40	35	6.7	1	0	6	0.42936	0.38182
35.10213	-5.30142		85	15	5	7.5	2	1.5	0	3	0.42936	0.38182
35.03841	-6.03248	19/01/2013	20	12.5	3.5	35	5	1	0	2	0.58598	0.50223
35.02247	-5.99767	18/01/2013	6	25	12.5	22.5	3	1	0	7	0.58598	0.50223
34.99868	-5.51359		100	0	0	0	0	0	1	0	0.5438	0.52618
34.98327	-5.49743		85	5	5	10	2.5	1.5	0	0	0.48025	0.46088
34.96712	-5.5408		100	2.5	35	50	1	1	0	0	0.5438	0.52618
34.96555	-5.92705	17/01/2013	75	0	0	0	0	0	11	0	0.69167	0.5212
34.95043	-5.52987		30	60	55	35	2	1.5	0	0	0.5438	0.52618
34.81145	-5.53835		100	5	0	0	1.5	0	0	0	0.73543	0.53776
34.80107	-5.50897		10	82.5	27.5	25	5	1	0	1	0.73543	0.53776
34.73484	-5.55022		87.5	5	2	0	1	1	11	0	0.70197	0.54459
34.63122	-4.92124		90	20	65	70	2.5	1	0	1	0.66336	0.56694
34.58895	-5.66249	16/01/2013	26	0	0	0	0	0	2	0	0.6501	0.53259
34.58484	-4.93876		75	45	30	10.5	4.5	1	0	8	0.66336	0.56694
34.57807	-5.52859	16/01/2013	30	0	0	0	0	0	0	0	0.63696	0.53482
34.57625	-4.95795		22.5	100	35	20	7.5	3	0	3	0.63043	0.48844
34.56629	-5.88517	16/01/2013	0	0	0	0	0	0	12	0	0.66019	0.61758
34.47026	-4.97633		85	0	0	0	0	0	2	0	0.62954	0.50893
34.4127	-5.32843	16/01/2013	15	10	5	5	2	1.5	0	3	0.63438	0.54406
34.32588	-4.95263		100	0	0	0	0	0	1	0	0.68422	0.65578
34.2996	-6.32426	16/01/2013	16	1.5	3	12.5	1	1	0	1	0.54264	0.61457
34.21928	-6.34213	16/01/2013	4	9	13.5	9	3	1	0	5	0.62118	0.61663
34.21607	-6.42603	16/01/2013	1.5	1.5	0.7	5	1.5	1	0	4	0.6364	0.60244
34.21146	-6.37918	16/01/2013	3.5	5.3	1.5	7	1.5	1	0	3	0.62715	0.61059
34.20448	-6.28959	16/01/2013	6	1.7	0.3	16.5	1.5	1	0	3	0.62118	0.61663
34.19366	-6.24934	16/01/2013	9	0.6	0	12.5	1	1	0	7	0.61002	0.61041
34.182	-5.47853	16/01/2013	5	0	0	0	0	0	6	0	0.66432	0.65678
34.16232	-4.95482		87.5	0	7.5	27.5	0	1	3	6	0.5902	0.53201
34.12322	-4.89627		100	1.5	1.5	0	2.5	0.5	5	0	0.62635	0.63608
34.08026	-6.19851	16/01/2013	2.7	0.3	0	6	1.5	1	0	3	0.63137	0.63082
34.07339	-5.45999	16/01/2013	85	10	12	5	3	1.5	0	0	0.44034	0.30103
34.05328	-5.48013	16/01/2013	55	2.5	25	25	2.5	1	0	1	0.44034	0.30103
34.03972	-6.19309	16/01/2013	1.5	0.6	0.3	3.5	1	1	0	10	0.63583	0.63536
34.0273	-5.34155	16/01/2013	70	0	25	25	1	1	0	1	0.62484	0.59195
34.01912	-5.42986	16/01/2013	65	0.5	0	0	1.5	0	0	1	0.37456	0.22889
34.01872	-6.18545	16/01/2013	2.5	12.5	3	7.5	1.5	1	0	6	0.63583	0.63536
34.00886	-5.55599		100	15	35	42.5	2.5	1	0	3	0.59115	0.47167
33.97387	-5.56756		100	0	0	0	0	0	5	0	0.65901	0.63363
33.85883333	-4.99247	15/01/2013	2.6	1	6	3.5	1	1	0	1	0.42566	0.35341
33.83675	-4.98994	15/01/2013	35	1	1.5	0.1	1	1	0	0	0.42566	0.35341
33.6756	-5.77843	15/01/2013	10	40	30	20	6	3	0	2	0.59339	0.55309
33.67163889	-5.03431	15/01/2013	6	5.3	4	15	2	1	0	0	0.07006	0.1592
33.65792	-6.97007	14/01/2013	93	5.5	60	60	1	1	0	4	0.59245	0.59481
33.64618	-6.40023	14/01/2013	7.5	0	0	0	0	0	0	0	0.57959	0.58009
33.64033333	-5.07103	15/01/2013	9	0.4	45	50	1	1	0	0	0.07006	0.1592
33.63385	-6.94611	14/01/2013	50	75	18	30	3.5	2	0	2	0.57995	0.56262
33.62334	-5.84231	15/01/2013	65	5	2.5	0	1	0	1	0	0.53628	0.43133
33.60523	-5.86389	15/01/2013	60	5	2.5	2.5	0.5	0.5	2	0	0.55025	0.47136
33.59831	-6.92811	14/01/2013	30	75	45	40	2.5	1	0	5	0.56163	0.54362
33.5898	-5.26373		30	0	10	45	0	1	0	0	0.17761	0.11791
33.58414	-6.91877	14/01/2013	10	0	0	0	0	0	4	0	0.56163	0.54362
33.56169	-5.19812		10	10	25	60	0	2.5	0	0	0.07112	0.09799
33.55681	-6.748	14/01/2013	2	70	70	25	5	3	0	1	0.52489	0.51597
33.54937	-6.75688	14/01/2013	92.5	1	13	13	2	2	0	2	0.52489	0.51597
33.53825	-6.9734	14/01/2013	65	45	20	27	2.5	2	0	6	0.56053	0.56577
33.5369	-5.14352		10	75	0	0	1	0	6	0	0.02267	0.04793
33.5323	-5.46442	15/01/2013	95	0.8	1.5	0	2	0	0	0	0.46258	0.26795
33.49179	-5.97855	14/01/2013	43	0	0	0	0	0	2	0	0.31843	0.1664
33.48846	-5.14667		30	27	30	70	0.5	3.5	0	0	0.06814	0.09609
33.48844444	-5.14689	15/01/2013	0	0.6	3	67.5	2.5	1.5	0	0	0.06814	0.09609
33.47861111	-5.13742	15/01/2013	0	5.5	12.5	85	1	2	0	0	0.02697	0.06745
33.47561	-6.18414	14/01/2013	7.5	35	45	25	4.5	1	0	1	0.43626	0.29727
33.47172222	-5.14336	15/01/2013	2.6	1.3	12.5	60	2	1.5	0	0	0.06814	0.09609
33.45871	-5.17707		50	0	0	0	0	0	1	0	0.06814	0.09609
33.42758333	-5.16381	15/01/2013	0.1	0.7	3	50	1	2	0	0	0.02251	0.05634
33.41382	-5.30145		80	12.5	10	2.5	0	1	1	2	0.40603	0.2324
33.39484	-5.24016		5.5	20	45	45	0	2	0	0	0.03541	0.05428
33.39484	-5.24016		100	1	0.5	0	0.5	0	6	0	0.03541	0.05428
33.38707	-5.98958	15/01/2013	60	1	2	70	1	1	0	1	0.13247	0.08983
33.34547222	-5.421	15/01/2013	1.5	0	0	0	0	0	0	0	0.4372	0.23308
33.33022	-5.29186		25	0	0	0	0	0	3	0	0.06021	0.09097
33.33022	-5.29186		52.5	1	0	0	0	0	0	0	0.06021	0.09097
33.31216667	-5.47075	15/01/2013	90	3.5	5.5	35	3	2.5	0	0	0.44849	0.26083
33.27775	-5.07475		50	0	0	0	0	0	2	0	0.05018	0.11751
33.27775	-5.07475		45	0	0	0	0	0	1	0	0.05018	0.11751
33.25366	-5.96776	15/01/2013	20	0	0	0	0	0	3	0	0.16127	0.10293
33.25216	-5.04942		60	0	0	0	0	0	2	0	0.04423	0.11437
33.24713889	-5.50303	15/01/2013	3	1	1	0	1	0	0	0	0.29083	0.16499
33.24587	-5.30199		67.5	0	0	0	0	0	2	0	0.01851	0.03747
33.23277	-5.25151		55	35	35	35	1	2	0	0	0.01361	0.03925
33.17966	-5.8086	15/01/2013	7.5	17.5	35	50	4.5	3	0	2	0.18866	0.11168
33.1565	-8.58686	11/01/2013	15	0	0	0	0	0	0	0	0.46181	0.55088
33.14537	-4.3744		0	30	0	0	1	0	0	0	0.04834	0.23725
33.09113889	-5.58456	15/01/2013	12.5	0.3	40	65	2.5	1	0	0	0.25775	0.13824
33.08694444	-5.58744	15/01/2013	10	0	0	0	0	0	1	0	0.25775	0.13824
33.08338	-4.21468		0	10	0	0	1	0	0	0	0.05907	0.04964
33.02772222	-8.64931	11/01/2013	31.5	0.05	0.05	0	0.5	0	0	0	0.43667	0.54394
32.99753	-4.13165		0	7.5	0	0	1.5	0	0	0	0.06082	0.04358
32.9694	-5.05846		10	37.5	40	37	0	3	0	1	0.02327	0.06438
32.94388	-5.03869		7.5	22	0	0	2	0	0	0	0.06756	0.19325
32.89081	-7.84168	13/01/2013	1.5	0	0	0	0	0	0	0	0.44905	0.53149
32.88816667	-8.82583	11/01/2013	17.5	0	0	0	0	0	0	0	0.43001	0.57483
32.8431	-4.29689		0	7.5	2.5	0	2	0	0	0	0.07291	0.06132
32.82531	-5.07661		35	0	0	0	0	0	4	0	0.07722	0.22621
32.81286	-4.61582		0	7.5	0	0	1	0	0	0	0.07964	0.09915
32.81030556	-8.51311	12/01/2013	0.15	0	0	0	0	0	13	0	0.40094	0.54624
32.8085	-8.91947	11/01/2013	15	0.25	0.25	0.25	1	1	2	0	0.43062	0.57145
32.77355	-7.86553	13/01/2013	1.5	0	0	0	0	0	2	0	0.42024	0.57354
32.76063889	-8.98325	11/01/2013	6	2.3	1.5	0.2	1.5	0.5	0	1	0.43529	0.58786
32.75051	-7.77628	13/01/2013	10	0	0	0	0	0	0	0	0.43535	0.57067
32.74547222	-5.58692	14/01/2013	70	1.3	6.5	6.5	3	1	0	0	0.37917	0.21142
32.73972222	-8.51744	12/01/2013	3	0.25	0.25	0	0.5	0	0	0	0.39829	0.56357
32.71685	-4.88219		17.5	2.5	0	0	1	0	0	0	0.0898	0.24843
32.70627778	-5.58183	14/01/2013	3.5	20	15	2	4	1.5	0	1	0.19514	0.15243
32.70444	-4.52033		0	15	0	0	1.5	0	0	0	0.05443	0.04218
32.70057	-4.8116		5	10	3	0	2	1	0	0	0.07909	0.29927
32.68977778	-8.47772	12/01/2013	0.1	2.3	2.3	0	2	0	1	0	0.38057	0.58671
32.66913	-4.75637		55	1.5	0.5	0	1	1	0	0	0.06696	0.09696
32.65965	-4.61205		2	4	1.5	0	1	0	0	0	0.05724	0.0603
32.65538889	-5.89972	14/01/2013	55	6	55	55	3.5	2.5	0	1	0.38075	0.22554
32.60744444	-9.17108	11/01/2013	22.5	0.75	0.3	0	1	0	0	1	0.36758	0.58773
32.59321	-7.63344	13/01/2013	25	0	0	0	0	0	0	0	0.40658	0.59746
32.5925	-5.96747	14/01/2013	10.5	2.5	17.5	12.5	2	1	0	2	0.25781	0.14134
32.58680556	-5.97814	14/01/2013	22.5	25	27.5	20	5	3	0	3	0.25781	0.14134
32.58094444	-9.21192	11/01/2013	12.5	0	0	0	0	0	0	1	0.386	0.60766
32.57155556	-8.39736	12/01/2013	5.5	0.5	0.5	0	0.5	0	0	1	0.36084	0.57711
32.55841	-7.67728	13/01/2013	25	10	20	20	2.5	1	0	0	0.36084	0.57711
32.55436111	-9.25444	11/01/2013	2.8	0.1	0	0	0.5	0	11	0
32.4235	-8.39181	12/01/2013	15	0	0	0	0	0	0	0	0.38506	0.60883
32.41735	-7.9021	13/01/2013	40	0	0	0	0	0	0	1	0.33906	0.54093
32.38088889	-9.25317	11/01/2013	45	1.3	0.75	0	1	0	2	4	0.37067	0.59203
32.35922222	-9.25317	11/01/2013	45	1.5	0.6	0	2.5	0	3	5	0.37067	0.59203
32.35872	-7.85074	13/01/2013	15	2	0	0	0	0	0	0	0.36577	0.59499
32.2385	-8.28286	12/01/2013	0	0.25	0.25	0	1	0	0	0	0.33703	0.60123
32.23588889	-6.53086	14/01/2013	5	1.6	7	8.5	2	1	1	1	0.52744	0.60858
32.22344444	-6.53472	14/01/2013	10.5	0.6	10	11	2.5	1	2	0	0.52744	0.60858
32.18255556	-6.52686	14/01/2013	3	37.5	27.5	12.5	6.5	1.5	0	0	0.53598	0.57161
32.17369444	-6.52906	13/01/2013	3.5	20	45	30	4.5	2	0	0	0.44208	0.3434
32.16172222	-6.51531	14/01/2013	22.5	17.5	52.5	40	5.5	3.5	0	0	0.38927	0.21061
32.15658333	-8.22353	12/01/2013	0.55	0	0	0	0	0	0	0	0.35073	0.56803
32.14947222	-6.52656	13/01/2013	0.15	17.5	25	12.5	5.5	2	0	1	0.38927	0.21061
32.12458333	-7.29433	13/01/2013	0.6	2	10	10	3	1	1	2	0.34587	0.6366
32.09641667	-6.47753	13/01/2013	0.6	27.5	22.5	10	5.5	1.5	0	1	0.42157	0.32059
32.07430556	-9.31375	10/01/2013	50	5.3	1.7	0.5	3	0.5	0	0
32.07136111	-6.52014	13/01/2013	0.6	25	15	6.5	4.5	2	0	1	0.42157	0.32059
32.02666667	-8.22189	12/01/2013	0	0	0	0	0	0	1	0	0.35359	0.63247
31.98491667	-6.57147	13/01/2013	2	1	6	6	2	1	0	1	0.3873	0.2284
31.96894444	-9.35139	10/01/2013	10.5	4.5	3	0	2.5	0	1	0	0.26783	0.60046
31.90908333	-6.69572	13/01/2013	0.1	37.5	32.5	3	3	1	0	0	0.38401	0.23465
31.907	-9.41131	10/01/2013	0.75	1.5	0.2	0	3.5	0	0	0	0.28981	0.60435
31.89733333	-8.19614	12/01/2013	0	0	0	0	0	0	0	0	0.34143	0.6456
31.85472222	-9.50111	10/01/2013	17.5	10	6.5	0	2	0	1	2	0.29555	0.60935
31.84569444	-7.48667	13/01/2013	17.5	1.25	7.5	7.5	1	1	0	6	0.33637	0.58066
31.82488889	-9.54606	10/01/2013	5	1.3	0.6	0	2	0	0	0
31.8145	-8.14703	12/01/2013	0	0	0	0	0	0	0	0	0.25573	0.65083
31.73666667	-9.616	10/01/2013	2.5	6	0.75	0.5	3	0.5	0	2	0.2755	0.61007
31.65922222	-7.77936	13/01/2013	1	2	12.5	5	2	1	0	1	0.28247	0.6398
31.64652778	-9.65878	10/01/2013	0.1	35	42.5	9	7.5	2	0	1
31.64002778	-8.19833	09/01/2013	15	0	22.5	25	2.5	1.5	0	2	0.2746	0.62772
31.61777778	-8.36022	09/01/2013	6.5	1.5	13.5	13.5	1	1	0	2	0.34334	0.66191
31.59405556	-9.07225	09/01/2013	3.5	1	1	1	1.5	1	0	0	0.35642	0.63494
31.57463889	-8.45714	09/01/2013	0.1	0	0	0	0	0	0	0	0.39386	0.65219
31.56683333	-8.88228	09/01/2013	0.1	0	0	0	0	0	3	0	0.3261	0.60918
31.56638889	-9.67869	10/01/2013	0.1	35	75	12.5	4	1.5	0	0	0.27858	0.59381
31.55238889	-9.36833	09/01/2013	0.1	0.75	5.5	11	2	1	0	0	0.39633	0.61872
31.54813889	-9.50378	09/01/2013	15	1	4.5	5.5	3	2	0	1	0.35307	0.57401
31.54005556	-8.45053	09/01/2013	0.75	0.1	0	0	1.5	0	0	0	0.3904	0.67133
31.53127778	-9.62717	09/01/2013	4	11.5	35	30	4.5	2	0	2	0.27798	0.58195
31.52969444	-9.65728	09/01/2013	2	40	37.5	6.5	6	1	0	0	0.27858	0.59381
31.36716667	-9.69981	10/01/2013	15	0.5	11	9.5	1	1	1	4	0.26614	0.5916
31.30827778	-9.68469	10/01/2013	2.5	1.3	3	3	2.5	1.5	0	4	0.33744	0.55543
31.25286111	-9.74631	10/01/2013	7.5	1	3.5	10	1	1	0	1	0.27157	0.56316
31.21394	-8.07328	12/01/2013	25	50	50	25	2.5	1.5	0	0	0.26668	0.2544
31.20017	-8.07635	12/01/2013	2	20	20	15	4	2	0	1	0.26668	0.2544
31.18343	-8.06815	12/01/2013	2.5	17.5	12.5	12.5	3.5	1.5	0	2	0.26668	0.2544
31.11356	-9.00219	09/01/2013	2	1	2.5	7.5	1.5	1.5	0	0	0.22245	0.18906
31.06998	-9.02356	09/01/2013	6	16	22.5	8.5	1	1	0	0	0.17494	0.1606
31.06856	-9.0325	09/01/2013	20	25	25	9	1.5	1	0	0	0.17494	0.1606
30.93893	-9.05728	09/01/2013	1.5	5.5	1	0	3	0	0	0	0.15989	0.14994
30.9128	-8.30613	12/01/2013	2	30	30	30	3	2	0	0	0.02211	0.03546
30.90166	-8.32574	12/01/2013	1	2	22.5	22.5	1.5	1.5	0	1	0.02211	0.03546
30.8961	-9.06483	09/01/2013	0	1	2	0	3	0	0	0	0.26894	0.31765
30.87301	-8.36215	12/01/2013	5	1	30	30	1	1	0	0	0.04472	0.07265
30.86835	-8.37951	12/01/2013	0.5	25	25	0.2	1.5	1	0	0	0.04472	0.07265
30.86555	-8.38269	12/01/2013	0	1	40	50	3.5	1	0	0	0.04472	0.07265
30.85313	-8.36946	12/01/2013	0	10	0	0	0	0	0	1	0.04472	0.07265
30.83866	-8.38939	12/01/2013	6	25	2.5	2.5	6	0.5	0	0	0.1906	0.17365
30.81034	-8.39635	12/01/2013	32.5	35	22.5	22.5	4	2	0	0	0.26099	0.31634
30.79654	-8.38627	12/01/2013	11	50	5.5	5	6	0.5	0	0	0.1906	0.17365
30.79437	-9.14117	09/01/2013	0.5	1.5	1.75	1.5	4.5	0.5	0	1	0.28556	0.36357
30.76756	-8.40455	12/01/2013	3	4	9	9	2.5	1	0	2	0.31622	0.49013
30.71545	-8.44008	12/01/2013	40	11.5	3.5	2.5	4	0.5	2	0	0.3472	0.60725
30.67349	-9.213	09/01/2013	40	27.5	12.5	9	4.5	1	0	3	0.3516	0.52767
30.61241	-9.35287	09/01/2013	5	4	5.5	3.5	3.5	1.5	0	1	0.27704	0.30797
30.57562	-9.34993	09/01/2013	45	55	45	15	6.5	3	0	3	0.30457	0.51908
30.45693	-8.70605	11/01/2013	10	0	0	7.5	0	0.5	0	0	0.18728	0.5407
30.42774	-8.6319	11/01/2013	17.5	1	1.5	1.5	1.5	0.5	0	1	0.32653	0.5405
30.29201	-8.50533	11/01/2013	21	5	3.5	2.5	2.5	1	0	3	0.22661	0.2128
30.26225	-8.47439	11/01/2013	12.5	3.5	0.5	0.5	2.5	0	0	0	0.22661	0.2128
30.21484	-8.47746	11/01/2013	12.5	7.5	5	0	1.5	0	0	1	0.20046	0.17688
30.15754	-8.47971	11/01/2013	40	12.5	5.5	0	3	0	0	0	0.15434	0.1511
30.10698	-8.46462	11/01/2013	40	5	8	6.5	2	1	0	0	0.05852	0.11521
30.05117	-8.46245	11/01/2013	3	0.6	1.5	1	3	0.5	0	0	0.11735	0.12964
30.01631	-8.54021	11/01/2013	0.1	1.5	0	0	0	0	0	0	0.0557	0.11119
29.80398	-9.6484	09/01/2013	0	7.5	0	0	1	0	1	0	0.04955	0.47225
29.74678	-7.91047	10/01/2013	0	1.5	0	0	0	0	0	0	0.12203	0.49287
29.7277	-8.46644	11/01/2013	0	0.3	0	0	0	0	0	0	0.17597	0.38001
29.70673	-8.0715	11/01/2013	0	0.1	0	0	0	0	0	0	0.09862	0.45704
29.65426	-8.32121	11/01/2013	0	0.3	0	0	0	0	0	0	0.16309	0.43512
29.47602	-9.69238	10/01/2013	0.1	1	1	1.5	1.5	1	0	0	0.12391	0.47964
29.4465	-8.05839	10/01/2013	0	1	1	1	1	0.5	0	0	0.04093	0.10674
29.17022	-9.64995	10/01/2013	0	0.1	0	0	0	0	0	0	0.11724	0.43005
29.16926	-9.622	10/01/2013	0	3	0	0	0	0	0	0	0.11724	0.43005
29.10847	-8.91905	10/01/2013	0	7	5	0.5	2	0.5	0	0	0.09105	0.1476
29.10418	-9.50515	10/01/2013	0.5	0.5	0	0	0	0	0	0	0.1063	0.39451
29.05976	-9.30794	10/01/2013	0	0.1	0	0	0	0	0	0	0.08046	0.143
29.05963	-9.21367	10/01/2013	0	0.1	0	0	0	0	0	0	0.08495	0.26521
29.05431	-9.38572	10/01/2013	0	0.3	0	0	0	0	0	0	0.09075	0.14056
29.03178	-8.8084	10/01/2013	0	0	0	0	0	0	0	0	0.02882	0.0123
